# Supplementary material for: The Effect of Alkyl Substituents on the Formation and Structure of Homochiral (R*,R*)-[R2Ga(µ-OCH(Me)CO2R′)]2 Species—Towards the Factors Controlling the Stereoselectivity of Dialkylgallium Alkoxides in the Ring-Opening Polymerization of rac-Lactide
Source: Molecules. 2025 Jan 6;30(1):190. doi: 10.3390/molecules30010190 (PMC11721103; doi:10.3390/molecules30010190)
Supplement: Supplementary file 1 [file molecules-30-00190-s001.zip]

Archive with 1 entries (1 files):
- molecules-3393806-supplementary.pdf
